# Supplementary material for: Genetic Association between the Levels of Plasma Lipids and the Risk of Aortic Aneurysm and Aortic Dissection: A Two-Sample Mendelian Randomization Study
Source: J Clin Med. 2023 Mar 2;12(5):1991. doi: 10.3390/jcm12051991 (PMC10004011; doi:10.3390/jcm12051991)
Supplement: Supplementary file 1 [file jcm-12-01991-s001.zip]

Archive with 1 entries (1 files):
- jcm-2214300-supplementary.pdf
